# Supplementary material for: Immunization with Complete Freund’s Adjuvant Reveals Trained Immunity-like Features in A/J Mice
Source: Vaccines (Basel). 2025 Jul 21;13(7):768. doi: 10.3390/vaccines13070768 (PMC12300380; doi:10.3390/vaccines13070768)
Supplement: Supplementary file 1 [file vaccines-13-00768-s001.zip]

Archive with 2 entries (2 files):
- Mone et al_supplementary figures.pdf
- Mone et al_supplementary tables.pdf
